# Supplementary material for: Initial Sublethal Exposure to an Argentine Bacillus thuringiensis Strain Induces Chronic Toxicity and Delayed Mortality in Alphitobius diaperinus (Coleoptera: Tenebrionidae)
Source: Insects. 2026 Feb 18;17(2):213. doi: 10.3390/insects17020213 (PMC12942231; doi:10.3390/insects17020213)
Supplement: Supplementary file 1 [file insects-17-00213-s001.zip]

Archive with 1 entries (1 files):
- insects-4094132-supplementary.pdf
